# Supplementary material for: The Mapping Between Transformed Reaction Time Costs and Models of Processing in Aging and Cognition
Source: Psychol Aging. 2018 Oct 8;33(7):1093–104. doi: 10.1037/pag0000298 (PMC6233521; doi:10.1037/pag0000298)
Supplement: Supplementary file 1 [file PAG-2017-1085Suppl.zip]

Archive with 1 entries (1 files):
- PsychAging2ndRevSupp.docx
